# Supplementary material for: Nanosensor-Enabled Detection and Identification of Intracellular Bacterial Infections in Macrophages
Source: Biosensors (Basel). 2024 Jul 25;14(8):360. doi: 10.3390/bios14080360 (PMC11352223; doi:10.3390/bios14080360)
Supplement: Supplementary file 1 [file biosensors-14-00360-s001.zip]

Archive with 1 entries (1 files):
- biosensors-3094259-supplementary.pdf
